# Supplementary material for: Viral RNA persistence and long-term consequences following acute infection with Risk Group 4 zoonotic viruses
Source: Front Cell Infect Microbiol. 2026 Apr 29;16:1809435. doi: 10.3389/fcimb.2026.1809435 (PMC13168212; doi:10.3389/fcimb.2026.1809435)
Supplement: Supplementary Table 1 — Persistent RNA in RG4 zoonotic viruses and associated clinical and public health implications. An excel file containing the table and references. [file Table1.xlsx]

## Sheet: Table S1
Table S1. Persistent RNA in RG4 zoonotic viruses and associated clinical and public health implications
Virus classification	Virus	Study type	Host	Sites of RNA persistence	Host cell types	Consequences	Key references
Filovirus (Family Filoviridae)	EBOV	Human clinical study	Human	Eye	ND	Ocular inflammation - uveitis; vision impairment	(Kibadi et al., 1999; Rodriguez et al., 1999; Varkey et al., 2015)
				Brain	ND	Severe/fatal meningoencephalitis	(Jacobs et al., 2016; Mukadi-Bamuleka et al., 2024)
				Semen	ND	Sexual transmission; new infections and outbreaks	(Rodriguez et al., 1999; Rowe et al., 1999; Christie et al., 2015; Mate et al., 2015; Varkey et al., 2015; Diallo et al., 2016; Deen et al., 2017; Sissoko et al., 2017a; Subissi et al., 2018; Whitmer et al., 2018; Keita et al., 2019; Sneller et al., 2019; Kofman et al., 2021; Thorson et al., 2021; Dyal et al., 2023)
				Vaginal fluids	ND	Sexual transmission and vertical transmission?	(Rodriguez et al., 1999; Liu et al., 2019c)
				Pregnancy-related fluids, tissues or breastmilk	ND	Possible mother-to-child vertical transmission	(Bower et al., 2016; Caluwaerts et al., 2016; Sissoko et al., 2017b; Keita et al., 2019; Foeller et al., 2020; Medina-Rivera et al., 2021; Fallah et al., 2023)
				ND (Semen tested negative)	ND	Relapse of acute EVD and a new chain of infections	(Mbala-Kingebeni et al., 2021)
				ND	ND	New outbreaks sparked by persistence in human survivors without the primary case identified	(Alpren et al., 2016; Blackley et al., 2016; Subissi et al., 2018; Keita et al., 2021)
		Animal model study	Rhesus macaque (with various previous therapeutic treatments)	Eye; brain	ND; Macrophages and fibroblasts?	Ocular inflammation and meningoencephalitis	(Larsen et al., 2007)
			Rhesus macaque	Eye; brain	ND	Ocular inflammation (scleritis, conjunctivitis, and peri-optic neuritis); meningoencephalitis	(Alves et al., 2016)
			Rhesus macaque	Eye; brain; testes	Macrophages/ monocytes	Inflammatory responses, otherwise asymptomatic	(Zeng et al., 2017)
			Rhesus macaque (survivors with previous mAb treatment)	brain	Macrophages	Fatal meningoencephalitis	(Liu et al., 2022b)
			Rhesus macaque	Male and female reproductive tracts	Epithelial cells	Inflammations of reproductive tracts; potential for sexual transmission(?)	(Liu et al., 2022a)
			Rhesus macaque	Eye	ND; epithelial cells and macrophages?	Severe uveitis	(Worwa et al., 2022)
			Rhesus macaque (Vaccinated survivor of acute infection)	Eye; brain; reproductive tract; lung	ND	Uveitis; meningoencephalitis; Inflammation in reproductive tissues; pneumonia	(Marzi et al., 2023)
			Cynomolgus macaque	Eye	ND	ND	(Johnson et al., 2023)
			Rhesus macaque, Cynomolgus macaque and African green monkeys (with SUDV infection)	Eye; testes	Macrophages; Sertoli cells	Uveitis, retinitis, and vitritis; orchitis; potential for sexual transmission	(Beavis et al., 2025)
			Ferret	Eye; reproductive tract	ND	ND	(Watson et al., 2021)
			Mouse (with mouse-adapted EBOV)	Male reproductive tract	Epithelial cells	Potential for sexual transmission	(Clancy et al., 2023)
		Ex vivo tissue culture study	Cynomolgus macaque ocular Tissues	Eye: six tissue types especially retina pigment epithelium	Epithelial cells, fibroblasts and melanocytes?	ND	(Matson et al., 2023)
		In vitro cell culture study	Human cell line	Retinal Pigment Epithelial Cell line	Epithelial cells	ND	(Smith et al., 2017)
	MARV	Human clinical study	Human	Semen	ND	Sexual transmission; orchitis	(Martini and Schmidt, 1968; Nikiforov et al., 1994)
				Eye	ND	Uveitis	(Gear et al., 1975; Kuming and Kokoris, 1977; Nikiforov et al., 1994)
				Breast milk	ND	Possible mother-to-child vertical transmission?	(Grolla et al., 2011)
		Animal model study	Cynomolgus macaque	Testes	Sertoli cells	Orchitis; potentail for sexual transmission	(Coffin et al., 2018)
			Rhesus macaque	Eye; male and female reproductive organs	Epithelial cells; fibroblasts; macrophages	Uveitis; potentail for sexual transmission	(Cooper et al., 2018) - Study of acute infection focused on aspects with potential for persistence
Arenavirus (Family Arenaviridae)	LASV	Human clinical study	Human	Semen	ND	Epididymitis; risk of sexual transmission	(McElroy et al., 2017; Thielebein et al., 2022)
				ND	ND	Sensorineural hearing loss and vestibular symptoms	(McCormick et al., 1987; Ficenec et al., 2020; Li et al., 2020; Best et al., 2024; Wang et al., 2025)
				CSF	ND	Neurological or psychiatric sequelae	(Gunther et al., 2001; Duvignaud et al., 2020; Okogbenin et al., 2020)
				ND	ND	Ophthalmic complications	(Li et al., 2020)
		Animal model study	Rhesus macaque	ND	ND	Systemic arteritis	(Walker et al., 1982)
			Cynomolgus macaque	Arteries	Smooth muscle cells	Immune-mediated systemic vasculitis; hearing loss; testicular edema	(Cashman et al., 2018)
			Guinea pig	Arteries	Smooth muscle cells	Systemic arteritis	(Liu et al., 2019a)
				Ag not detected in the ear of survivors	None	Perivascular inflammation	(Huynh et al., 2020)
				Not detected in reproductive tissues of survivors	None	Perivascular inflammation	(Seixas et al., 2025)
			Mouse (Stat1−/− )	Inner ear (Ag)	Cells in vascular-rich regions (ND); ganglion cells	Hearing loss and vestibular disorders	(Yun et al., 2015; Maruyama et al., 2022; Suzuki et al., 2025)
Bunyavirus (Formally family Bunyaviridae, currently class Bunyaviricetes)	CCHFV	Human clinical study	Human	ND (Male reproductive tract?)	ND	Orchitis; possible sexual transmission	(Aksoy et al., 2010; Ergonul and Battal, 2014; Pshenichnaya et al., 2016; Kerget et al., 2021)
				Endometrial or placental tissues	ND	Possible mother-to-child vertical transmission?	(Mathengtheng et al., 2020)
		Animal model study	Cynomolgus macaque	Testes	Sertoli cells	Orchitis; ND: potential for sexual transmission?	(Smith et al., 2019)
			Cynomolgus macaque (Data not shown)	Lymphoid tissue	ND	ND	(Hawman et al., 2019)
			Mouse (IFNAR−/−)	Spleen; cervical lymph nodes; kidney	ND	Durable immunity?
			Mouse (Immunosuppressed with anti-IFNAR1 mAb)	Testes; seminal vesicles; ovary; cervix;urogenital swabs	ND	ND (risk of sexual transmission?)	(Sorvillo et al., 2026)
			Sheep	Lymph nodes; liver; spleen	ND	ND (potential for reactivation/transmission? durable immunity?)	(Li et al., 2024; Li et al., 2025)
	ANDV	Human clinical study	Human	Semen	ND	Potential for sexual transmission	(Zust et al., 2023)
Henipavirus (Family Paramyxoviridae, genus Henipavirus)	HeV	Human clinical study	Human	Brain	Neurons; possibly also glial and inflammatory cells; CSF	Relapsing fatal encephalitis	(O'Sullivan et al., 1997; Wong et al., 2009)
		Animal model study	Mouse	Brain	Neurons	Encephalitis	(Dups et al., 2012)
	NiV	Human clinical study	Human	Brain (Ag)	Neurons; glial and ependymal cells	Relapsing or late-onset encephalitis	(Tan et al., 2002)
				ND	ND	Persistent or delayed-onset neurological abnormalities	(Sejvar et al., 2007)
				Semen	ND	ND	(Arunkumar et al., 2019)
		Animal model study	Grivet monkey	Brain	Neurons; microglia	Severe encephalitis	(Liu et al., 2019b)
Flavivirus (Family Flaviviridae)	TBEV	Human clinical study	Human	Brain	Neurons	Late-onset progressive encephalitis	(Gritsun et al., 2003)
			Human	ND (Ab detected in blood and CSF)	ND	Fatal relapsing amyotrophic lateral sclerosis-like syndrome (motor neuron disease)	(Volok et al., 2022)
			Human (immune-suppressed patient)	ND	ND	Persistent viremia and urine shedding	(Caracciolo et al., 2015)
		Animal model study	Rhesus macaque	Brain; spinal cord; spleen; lymph nodes	ND	Late encephalitis	(Malenko et al., 1982)
			Syrian hamster	Brain; spleen	ND	Different forms of late encephalitis	(Frolova et al., 1982a; Frolova et al., 1982b; Frolova and Pogodina, 1984; Malenko et al., 1984; Frolova et al., 1987; Malenko and Pogodina, 1989) - These are articles in Russian
			Bank voles (Myodes glareolus)	Brain	Neurons	Mainly asymptomatic except encephalitis in some animals	(Tonteri et al., 2013)
		Wildlife surveillance (several months after tick-feeding season)	Wild Rodents (field voles in Finland)	Brain; spleen	ND	Latent persistent infection for viral maintenance	(Tonteri et al., 2011)
RG4: Risk Group 4; ND: not determined; EBOV: Ebola virus; MARV: Marburg virus; LASV: Lassa virus; CCHFV: Crimean-Congo hemorrhagic fever virus; ANDV: Andes virus; HeV: Hendra virus; NiV: Nipah virus; TBEV: tick-borne encephalitis virus. EVD: Ebola virus disease; Ag: antigen; mAb: monoclonal antibody; SUDV: Sudan virus; Stat1−/−: STAT1 knock-out; IFNAR−/−: type I interferon receptor knock-out; IFN…
References Aksoy, H.Z., Yilmaz, G., Aksoy, F., and Koksal, I. (2010). Crimean-Congo haemorrhagic fever presenting as epididymo-orchitis. J Clin Virol 48(4), 282-284. doi: 10.1016/j.jcv.2010.06.002. Alpren, C., Sloan, M., Boegler, K.A., Martin, D.W., Ervin, E., Washburn, F., et al. (2016). Notes from The Field: Ebola Virus Disease Cluster - Northern Sierra Leone, January 2016. MMWR Morb Mortal Wkl…
